# Supplementary material for: Non-Invasive Myocardial Work in Patients with Severe Aortic Stenosis
Source: J Clin Med. 2022 Jan 29;11(3):747. doi: 10.3390/jcm11030747 (PMC8836756; doi:10.3390/jcm11030747)
Supplement: Supplementary file 1 [file jcm-11-00747-s001.zip]

Archive with 1 entries (1 files):
- jcm-1572942-supplementary.pdf
